# Supplementary material for: Phytochemical Characterization, Antioxidant and Anti-Proliferative Properties of Rubia cordifolia L. Extracts Prepared with Improved Extraction Conditions
Source: Antioxidants (Basel). 2022 May 20;11(5):1006. doi: 10.3390/antiox11051006 (PMC9137611; doi:10.3390/antiox11051006)
Supplement: Supplementary file 1 [file antioxidants-11-01006-s001.zip]

Archive with 1 entries (1 files):
- antioxidants-1682768-supplementary.pdf
